# Supplementary material for: Citrus PH5-like H+-ATPase genes: identification and transcript analysis to investigate their possible relationship with citrate accumulation in fruits
Source: Front Plant Sci. 2015 Mar 9;6:135. doi: 10.3389/fpls.2015.00135 (PMC4353184; doi:10.3389/fpls.2015.00135)
Supplement: Supplementary file 6 [file Table6.XLS]

## Sheet: Sheet1
Table S6 List of plasma membrane H+-ATPase gene sequences used for phylogenetic analysis in this study
Taxon	Gene Name	Accession or ID number	Protein Size	Sequence
Escherichia coli	EcMgtA	YP672334	898	MFKEIFTRFIRHLPSRLVHRDPLPGAQQTVNAAVPPSLSAHCLKMAVMPEEELWKTFDTHPEGLNLAEVESAREQHGENKLPAQQPSPWWVHLWVCYRNPFNILLTILGAISYATEDLFAAGVIALMVAISTLLNFIQEARSTKAADALKAMVSNTATVLRVINDKGENGWLEIPIDQLVPGDIIKLAAGDMIPADLRILQARDLFVAQASLTGESLPVEKAATTRQPEHSNPLECDTLCFMGTTVVSGTAQAMVIATGANTWFGQLAGRVSEQESEPNAFQQGISRVSMLLIRFMLVMAPVVLLINGYTKGDWWEAALFALSVAVGLTPEMLPMIVTSTLARGAVKLSKQKVIVKHLDAIQNFGAMDILCTDKTGTLTQDKIVLENHTDISGKTSERV…
Arabidopsis thaIiana	AtAHA11	Q9LV11	956	MGDKEEVLEAVLKETVDLENVPIEEVFESLRCSREGLTTEAADERLALFGHNKLEEKKESKFLKFLGFMWNPLSWVMEAAAIMAIALANGGGKPPDWQDFVGIITLLVINSTISFIEENNAGNAAAALMARLAPKAKVLRDGRWGEQDAAILVPGDIISIKLGDIVPADARLLEGDPLKIDQSSLTGESLPVTKGPGDGVYSGSTCKQGELEAVVIATGVHTFFGKAAHLVDTTNHVGHFQQVLTAIGNFCICSIAVGMIIEIVVMYPIQHRAYRPGIDNLLVLLIGGIPIAMPTVLSVTMAIGSHRLSQQGAITKRMTAIEEMAGMDVLCSDKTGTLTLNKLTVDKNLIEVFTKGVDADTVVLMAAQASRLENQDAIDAAIVGMLADPKEARAGVREV…
	AtAHA10	AAB32310 or Q43128	947	MAEDLDKPLLDPDTFNRKGIDLGILPLEEVFEYLRTSPQGLLSGDAEERLKIFGPNRLEEKQENRFVKFLGFMWNPLSWVMEAAALMAIALANSQSLGPDWEDFTGIVCLLLINATISFFEENNAGNAAAALMARLALKTRVLRDGQWQEQDASILVPGDIISIKLGDIIPADARLLEGDPLKIDQSVLTGESLPVTKKKGEQVFSGSTCKQGEIEAVVIATGSTTFFGKTARLVDSTDVTGHFQQVLTSIGNFCICSIAVGMVLEIIIMFPVQHRSYRIGINNLLVLLIGGIPIAMPTVLSVTLAIGSHRLSQQGAITKRMTAIEEMAGMDVLCCDKTGTLTLNSLTVDKNLIEVFVDYMDKDTILLLAGRASRLENQDAIDAAIVSMLADPREARAN…
	AtAHA9	Q42556	954	MAGNKDSSWDDIKNEGIDLEKIPIEEVLTQLRCTREGLTSDEGQTRLEIFGPNKLEEKKENKVLKFLGFMWNPLSWVMELAAIMAIALANGGGRPPDWQDFVGITVLLIINSTISFIEENNAGNAAAALMAGLAPKTKVLRDGKWSEQEAAILVPGDIISIKLGDIVPADGRLLDGDPLKIDQSALTGESLPVTKHPGQEVYSGSTCKQGELEAVVIATGVHTFFGKAAHLVDSTNQEGHFQKVLTAIGNFCICSIAIGMLIEIVVMYPIQKRAYRDGIDNLLVLLIGGIPIAMPTVLSVTMAIGSHRLSQQGAITKRMTAIEEMAGMDVLCSDKTGTLTLNKLTVDKSMVEVFVKDLDKDQLLVNAARASRVENQDAIDACIVGMLGDPREAREGITE…
	AtAHA8	Q9M2A0	948	MATEFSWDEIKKENVDLERIPVEEVFEQLKCSKEGLSSDEGAKRLEIFGANKLEEKSENKFLKFLGFMWNPLSWVMESAAIMAIVLANGGGKAPDWQDFIGIMVLLIINSTISFIEENNAGNAAAALMANLAPKTKVLRDGKWGEQEASILVPGDLISIKLGDIVPADARLLEGDPLKIDQSALTGESLPTTKHPGDEVFSGSTCKQGEIEAVVIATGVHTFFGKAAHLVDSTNNVGHFQKVLTSIGNFCICSIGLGMLIEILIMYPIQHRTYRDGIDNLLVLLIGGIPIAMPTVLSVTMAIGSHRLSQQGAITKRMTAIEEMAGMDVLCSDKTGTLTLNKLSVDKSLIEVFPKNMDSDSVVLMAARASRIENQDAIDASIVGMLGDPKEARAGITEVH…
	AtAHA7	Q9LY32	961	MTDIEALKAITTESIDLENVPVEEVFQHLKCTKEGLTSNEVQERLTLFGYNKLEEKKESKILKFLGFMWNPLSWVMEAAALMAIGLAHGGGKPADYHDFVGIVVLLLINSTISFVEENNAGNAAAALMAQLAPKAKAVRDGKWNEIDAAELVPGDIVSIKLGDIIPADARLLEGDPLKIDQATLTGESLPVTKNPGASVYSGSTCKQGEIEAVVIATGVHTFFGKAAHLVDSTTHVGHFQKVLTAIGNFCICSIAVGMAIEIVVIYGLQKRGYRVGIDNLLVLLIGGIPIAMPTVLSVTMAIGAHRLAQQGAITKRMTAIEEMAGMDVLCSDKTGTLTLNKLSVDKNLIEVFKRGIDRDMAVLMAARAARLENQDAIDTAIVSMLSDPKEARAGIKELH…
	AtAHA6	Q9SH76	949	MAADISWDEIKKENVDLEKIPVDEVFQQLKCSREGLSSEEGRNRLQIFGANKLEEKVENKFLKFLGFMWNPLSWVMEAAAIMAIVLANGGGRPPDWQDFVGITCLLIINSTISFIEENNAGNAAAALMANLAPKTKVLRDGRWGEQEAAILVPGDLISIKLGDIVPADARLLEGDPLKIDQSALTGESLPATKHQGDEVFSGSTCKQGEIEAVVIATGVHTFFGKAAHLVDSTNNVGHFQKVLTAIGNFCICSIGIGMLIEIIIMYPIQHRKYRDGIDNLLVLLIGGIPIAMPTVLSVTMAIGSHRLSQQGAITKRMTAIEEMAGMDVLCSDKTGTLTLNKLTVDKNLIEVFSKDVDKDYVILLSARASRVENQDAIDTSIVNMLGDPKEARAGITEVH…
	AtAHA5	Q9SJB3	949	MSELDHIKNESVDLVRIPMEEVFEELKCTKQGLTANEASHRLDVFGPNKLEEKKESKLLKFLGFMWNPLSWVMEVAALMAIALANGGGRPPDWQDFVGIVCLLLINSTISFIEENNAGNAAAALMAGLAPKTKVLRDNQWSEQEASILVPGDVISIKLGDIIPADARLLDGDPLKIDQSSLTGESIPVTKNPSDEVFSGSICKQGEIEAIVIATGVHTFFGKAAHLVDNTNQIGHFQKVLTSIGNFCICSIALGIIVELLVMYPIQRRRYRDGIDNLLVLLIGGIPIAMPSVLSVTMATGSHRLFQQGAITKRMTAIEEMAGMDVLCCDKTGTLTLNKLTVDKNLVEVFAKGVGKEHVFLLAARASRIENQDAIDAAIVGMLADPKEARAGVREVHFFP…
	AtAHA4	Q9SU58	960	MTTTVEDNREVLEAVLKEAVDLENVPIEEVFENLRCSKEGLTTQAADERLALFGHNKLEEKKESKFLKFLGFMWNPLSWVMEAAAIMAIALANGGGKPPDWQDFVGIITLLVINSTISFIEENNAGNAAAALMARLAPKAKVLRDGRWGEQDAAILVPGDIISIKLGDIVPADARLLEGDPLKIDQSALTGESLPVTKSSGDGVYSGSTCKQGEIEAVVIATGVHTFFGKAAHLVDTTNQIGHFQQVLTAIGNFCICSIAVGMLIEIVVMYPIQHRAYRPGIDNLLVLLIGGIPIAMPTVLSVTMAIGSHRLSQQGAITKRMTAIEEMAGMDVLCSDKTGTLTLNKLTVDKNLIEVFMKGVDADTVVLMAARASRLENQDAIDAAIVGMLADPKDARAG…
	AtAHA3	P20431	949	MASGLEDIVNENVDLEKIPIEEVFQQLKCSREGLSGAEGENRLQIFGPNKLEEKKESKLLKFLGFMWNPLSWVMEAAAIMAIALANGGGKPPDWQDFVGIVCLLVINSTISFVEENNAGNAAAALMAGLAPKTKVLRDGKWSEQEASILVPGDIVSIKLGDIIPADARLLEGDPLKVDQSALTGESLPATKGPGEEVFSGSTCKQGEIEAVVIATGVHTFFGKAAHLVDSTNQVGHFQKVLTAIGNFCICSIAVGIAIEIVVMYPIQRRHYRDGIDNLLVLLIGGIPIAMPTVLSVTMAIGSHKLSQQGAITKRMTAIEEMAGMDVLCSDKTGTLTLNKLSVDKNLIEVYCKGVEKDEVLLFAARASRVENQDAIDAAMVGMLADPKEARAGIREIHFL…
	AtAHA2	P19456	948	MSSLEDIKNETVDLEKIPIEEVFQQLKCSREGLTTQEGEDRIQIFGPNKLEEKKESKLLKFLGFMWNPLSWVMEMAAIMAIALANGDGRPPDWQDFVGIICLLVINSTISFIEENNAGNAAAALMAGLAPKTKVLRDGKWSEQEAAILVPGDIVSIKLGDIIPADARLLEGDPLKVDQSALTGESLPVTKHPGQEVFSGSTCKQGEIEAVVIATGVHTFFGKAAHLVDSTNQVGHFQKVLTAIGNFCICSIAIGMVIEIIVMYPIQRRKYRDGIDNLLVLLIGGIPIAMPTVLSVTMAIGSHRLSQQGAITKRMTAIEEMAGMDVLCSDKTGTLTLNKLSVDKNLVEVFCKGVEKDQVLLFAAMASRVENQDAIDAAMVGMLADPKEARAGIREVHFLP…
	AtAHA1	P20649	949	MSGLEDIKNETVDLEKIPIEEVFQQLKCTREGLTTQEGEDRIVIFGPNKLEEKKESKILKFLGFMWNPLSWVMEAAALMAIALANGDNRPPDWQDFVGIICLLVINSTISFIEENNAGNAAAALMAGLAPKTKVLRDGKWSEQEAAILVPGDIVSIKLGDIIPADARLLEGDPLKVDQSALTGESLPVTKHPGQEVFSGSTCKQGEIEAVVIATGVHTFFGKAAHLVDSTNQVGHFQKVLTSIGNFCICSIAIGIAIEIVVMYPIQHRKYRDGIDNLLVLLIGGIPIAMPTVLSVTMAIGSHRLSQQGAITKRMTAIEEMAGMDVLCSDKTGTLTLNKLSVDKNLVEVFCKGVEKDQVLLFAAMASRVENQDAIDAAMVGMLADPKEARAGIREVHFLP…
Nicotiana plumbaginifolia	NpPMA9	Q9SWH0	950	MAEDLEKPLLGPENLREEGIDLENLPLEEVFEQLITSKEGLSAEDAERRLKIFGPNKLEEKRENKFLKFLRFMWNPCSWVMEAAAIMAIGLANGGGQGPDWQDFVGIVCLLLINSTISFIEENNAGNAAAALMARLAPRTKVLRDGRWQEKDAAILVPGDIISIKLGDIIPADARLLEGDPLKVDQSALTGESLPITKKTGDEVFSGSTCKHGEIEAVVIATGVNSFFGKAAHLVDSTEASGHFQKVLASIGNFCICSIAVGMIFEIIIMYAVQRRSYRTGINNLLVLLIGGIPIAMPTVLSVTLAIGSHRLSQQGAITKRMTAIEEMAGMDVLCSDKTGTLTLNRLTVDRNLIEVFQRDMDKDMVVLLAARASRLENQDAIDAAIINVLADPKEARAN…
	NpPMA8	Q9SWH1	966	MGTENTTTTLEAINNETVDLENIPIKEVFENLKCTEEGLNSTEVEKRLNVFGHNKLEEKKESKILKFLGFMWNPLSWVMEVAAIMALFLPHGKHKEIDYQDFVGIVALLIINSTISFIEENNAGNAAAALMARLAPKAKVLRDGKWSEEDAAVLVPGDIISIKLGDIIPADARLLNGDPLKIDQSALTGESLPVTKNPGDGVYSGSTCKQGEIEAVVIATGVHTFFGKAAHLVENTTHVGHFQKVLASIGNFCICSIAIGMVIELIVIFGGQHRPPREAIDSLLVLLIGGIPIAMPTVLSVTMAIGSHRLSQQGAITKRMTAIEEMAGMDVLCSDKTGTLTLNKLSVDKNLIEVFAKDVEKDTVVLMAARASRLENQDAIDTAIVSMLADPKEARAGIT…
	NpPMA6	Q9SWH2	954	MADQKGTVSLDDIKKENVDLERIPVDDVFRILISSKEGLASDEAERRLVVFGANKLEEKKENKILKFFGFMWNPLSWVMEVAAVIAIALANGQNRPPDWQDFLGIVVLLVINSTVSFIEENNAGNAAAALMAGLAPKSKVLRDGSWKEMDAAMLVPGDVISIKLGDILPADARLLEGDPLKIDQSALTGESLPVTKHPGEGVFSGSTCKQGEIEAVVIATGISTFFGKAAHLVDSTNNVGHFQKVLTAIGNFCICSILVGIVIEILVMYPIQHRKYRDGIDNLLVLLIGGIPIAMPTVLSVTMAIGSHKLSQQGAITKRMTAIEEMAGMDVLCSDKTGTLTLNKLEVDKNLVEVFAKDIDQDTVILLGARASRVENQDAIDACIVGMLADAKEARAGIQ…
	NpPMA4	Q03194	952	MAKAISLEEIKNETVDLEKIPIEEVFEQLKCTREGLSADEGASRLQIFGPNKLEEKNESKILKFLGFMWNPLSWVMEAAAVMAIALANGDGKPPDWQDFIGIICLLVINSTISFIEENNAGNAAAALMAGLAPKTKVLRDGRWSEQEAAILVPGDIISVKLGDIIPADARLLEGDPLKIDQSALTGESLPVTKNPGDEVFSGSTCKQGELEAVVIATGVHTFFGKAAHLVDSTNNVGHFQKVLTAIGNFCICSIAIGMLVEIIVMYPIQHRKYRDGIDNLLVLLIGGIPIAMPTVLSVTMAIGSHRLSQQGAITKRMTAIEEMAGMDVLCSDKTGTLTLNKLSVDRNLVEVFAKGVDKEYVLLLAARASRVENQDAIDACMVGMLADPKEARAGIREVH…
	NpPMA3	Q08436	956	MGEKPEVLDAVLKETVDLENIPIEEVFENLRCTKEGLTATAAQERLSIFGYNKLEEKKESKFSKFLGFMWNPLSWVMEAAAIMAIALANGGGKPPDWQDFVGIITLLIINSTISFIEENNAGNAAAALMARLAPKAKVLRDGKWKEEDAAVLVPGDIISIKLGDIIPADARLLEGDPLKIDQSALTGESLPVTKGPGDGVYSGSTCKQGEIEAVVIATGVHTFFGKAAHLVDSTNQVGHFQKVLTAIGNFCICSIAVGMIIEIIVMYPIQHRKYRPGIDNLLVLLIGGIPIAMPTVLSVTMAIGSHRLAQQGAITKRMTAIEEMAGMDVLCSDKTGTLTLNKLTVDKYLIEVFARGVDADTVVLMAARASRTENQDAIDAAIVGMLADPKEARAGIREI…
	NpPMA2	Q42932	956	MGEKPEVLDAVLKETVDLENIPIEEVFENLRCTKEGLSGPAAQERLAIFGYNKLEEKKESKFLKFLGFMWNPLSWVMEAAAIMAIALANGGGKPPDWQDFVGIITLLVINSTISFIEENNAGNAAAALMARLAPKAKVLRDGKWDEQDAAILVPGDIISIKLGDIIPADARLLEGDPLKIDQSALTGESLPVTKGPGDGVYSGSTCKQGEIEAVVIATGVHTFFGKAAHLVDSTNQVGHFQKVLTAIGNFCICSIAVGMIIEIIVMYPIQHRKYRPGIDNLLVLLIGGIPIAMPTVLSVTMAIGSHRLAQQGAITKRMTAIEEMAGMDVLCSDKTGTLTLNKLTVDKNLVEVFAKGVDADTVVLMAARASRTENQDAIDTAIVGMLSDPKEARAGIREI…
	NpPMA1	Q08435.1	957	MGEEKPEVLDAVLKEAVDLENIPIEEVFENLRCTKEGLTATAAQERLAIFGYNKLEEKKDSKLLKFLGFMWNPLSWVMEAAAIMAIALANGGGKPPDWQDFVGIITLLIINSTISFIEENNAGNAAAALMARLAPKAKVLRDGRWKEEDAAVLVPGDIISIKLGDIIPADARLLEGDPLKIDQSALTGESLPVTKGPGDGVYSGSTCKQGEIEAIVIATGVHTFFGKAAHLVDSTNQVGHFQKVLTAIGNFCICSIAVGMIIEIIVMYPIQHRAYRPGIDNLLVLLIGGIPIAMPTVLSVTMAIGSHRLAQQGAITKRMTAIEEMAGMDVLCSDKTGTLTLNKLTVDKNLIEVFAKGVDADMVVLMAARASRTENQDAIDAAIVGMLADPKEARAGIRE…
Oryza sativa	OSA10	Q8RW25	865	MASSLSLDDINDDSVDLSKAPVAEVFQKLKCDRKGLTGAEGESRLRLYGPNKLEEKKESKLLKFLGFMWNPAVIAAIMAIVLANGGGRPPDWQDFVGIVSLLIINSTISYIEEANAGDAAAALMAGLAPKTKLLRDGRWEEQEAAILVPGDIISIKLGDIIPADARLLEGDPLKIDQSALTGESLPVNKHPGQEVFSGSTVKQGEIEAVVIATGVRTFFGKAAHLVDSTNNVGHFQQVLTAIGNFCIISIGAGMAVEVLVMYPIQHRAYRDGIDNLLVLLIGGIPIAMPTVLSVTMAIGSHRLSQQGAITKRMTAIEEMAGMDVLCSDKTGTLTLNKLTVDKTLIEVCSKGVDKDMVLLYAARASRVENQDAIDTCIVNMLDDPKEARAGIQEVHFLPF…
	OsA9	CAD29315.1	943	MDEPGEPLLGLENFFDEDVDLENLPLEDVFEQLNTSQSGLSSADAAERLKLFGANRLEEKRENKIIKFLSFMWNPLSWVMEAAAVMALVLANGGSQGTDWEDFLGIVCLLIINSTISFIEENNAGDAAAALMARLALKTKVLRDEQWQELDASTLVPGDIISIRLGDIVPADARLLEGDPLKIDQSALTGESLPVTKRTGDIVFTGSTCKHGEIEAVVIATGIHSFFGKAAHLVDSTEVVGHFQKVLTSIGNFCICSIAIGAIVEVIIMFPIQHRSYRDGINNVLVLLIGGIPIAMPTVLSVTLAIGSHHLSQQGAITKRMTAIEEMAGMDVLCCDKTGTLTLNHLTVDKNLIEVFSREMDREMIILLAARASRVENQDAIDMAIINMLADPKEARSSI…
	OSA8	Q8RW27	954	MEVANAMDAITKETVDLEHIPVEEVLDHLKCTREGLTSEVAQQRIHSFGYNKLEEKQESKLLKFLGFMWNPLSWVMEAAAIMAIALAHGGRDARGKRMRIDYHDFVGIVLLLFINSTISFMEENNAGNAAAALMARLAPKAKVLRDGTWDELDASLLVPGDIISVKLGDIIPADARLLEGDPLKIDQSALTGESLPVTKHPGDGIYSGSTCKQGEIEAVVIATGIHTFFGKAAHLVESTTHVGHFQKVLTSIGNFCICSIAAGMVIELLVMYAVHERKYRQIVDNLLVLLIGGIPIAMPTVLSVTMAIGSHKLAQQGAITKRMTAIEEMAGMDVLCSDKTGTLTLNKLSVDKNLIEVFEKGIEKDDVVLMAARASRLENQDAIDFAIVSMLPDPKEARA…
	OSA7	Q7XPY2	951	MGGLEEIKNEAVDLENIPIEEVFEQLKCTREGLSSEEGNRRIEMFGPNKLEEKKESKILKFLGFMWNPLSWVMEMAAIMAIALANGGGKPPDWEDFVGIIVLLVINSTISFIEENNAGNAAAALMANLAPKTKVLRDGRWGEQEAAILVPGDIISIKLGDIVPADARLLEGDPLKIDQSALTGESLPVTKNPGDEVFSGSTCKQGEIEAVVIATGVHTFFGKAAHLVDSTNQVGHFQTVLTAIGNFCICSIAVGIVIEIIVMFPIQHRAYRSGIENLLVLLIGGIPIAMPTVLSVTMAIGSHKLSQQGAITKRMTAIEEMAGMDVLCSDKTGTLTLNKLSVDKNLVEVFTKGVDKDHVLLLAARASRTENQDAIDAAMVGMLADPKEARAGIREVHFLP…
	OSA6	Q8RW29	942	MASISLEDVRNETVDLETIPVEEVFQHLKCSKQGLSAAEGQNRLNIFGPNKLEEKTESKLLKFLGFMWNPLSWVMEAAAIMAIVLANGGGRPPDWQDFVGIVVLLVINSTISFIEENNAGNAAAALMAGLAPKTKVLRDGKWQEQDASILVPGDIISIKLGDIIPADARLLEGDPLKVDQAALTGESMPVNKHAGQGVFSGSTVKQGEIEAVVIATGVHTFFGKAAHLVDSTNNIGHFQLVLTAIGNFCIISIGVGMIIEIIVMYPIQHRAYRDGIDNLLVLLIGGIPIAMPTVLSVTMAIGSHRLSQQGAITKRMTAIEEMAGMDVLCSDKTGTLTLNKLTVDKTLIEVYGRGLDKDSVLLYAARASRVENQDAIDTCIVGMLADPKEARAGIKEVHF…
	OSA5	Q8RW30	955	MAATASSTADALEQIKNEAVDLEHIPLEEVFQHLKCTREGLTNAEGDARTQVFGPNKLEEKKESKILKFLGFMWNPLSWVMEVAAIMAIALANGGGRPPDWQDFVGIIALLLINSTISYWEESNAGSAAAALMKNLAPKTKVLRDGRWSETDAFVLVPGDVINVKLGDIVPADARLLDGDPLKIDQSALTGESLPVTKLPGDCVYSGSTCKQGEIDAVVIATGVHTFFGKAAHLVDTTNQVGHFQKVLRAIGNFCIGAIAIGMAVEVIVMYLIQHRLYRDGIDNLLVLLIGGIPIAMPTVLSVTMAIGSHRLSDQGAITKRMTAIEEMAAMDVLCSDKTGTLTLNKLSVDRGLIEVFVQGVAKDEVILLTARASRVENQDAIDTAMVGMLDDPKEARAG…
	OSA4	Q8L6I0	956	MSVSLEDLKKENVDLESIPIQEVFAVLKSSPQGLTSADGNGRLEIFGRNKLEEKKESKLLKFLGFMWNPLSWVMEAAAIMAIALANGGGRPPDWQDFVGIVTLLFINSTISFIEENNAGNAAAALMASLAPQTKARRACALLRDGKWSEQDAAILVPGDIISIKLGDIIPADARLMEGDPLKIDQSALTGESLPVNKMPGDSIYSGSTCKQGEIEAVVIATGVHTFFGKAAHLVDSTNNVGHFQKVLTAIGNFCICSIAAGMLIEIIVMYPIQHRQYRDGIDNLLVLLIGGIPIAMPTVLSVTMAIGSHRLSQQGAITKRMTAIEEMAGMDVLCSDKTGTLTLNKLTVDKNMIEDPFVKDLDKDAIVLYAAKASRTENQDAIDASIVGMLADPSEARAG…
	OSA2	BAA06629.1	957	MAEKGDNLEAVLNESVDLENIPLEEVFEHLRCNREGLTSANAEQRLNLFGLNRLEEKKESKFLKFLGFMWNPLSWVMEAAAIMAIVLANGGGKPPDWQDFVGIITLLIINSTISFIEENNAGNAAAALMARLAPKAKVLRNGRWSEEEAAILVPGDIISVKRGDIIPADARLLEGDPLKIDQSALTGESLPVTKGPGDGVYSGSTCKQGEIEAVVIATGVHTFFGKAAHLVDSTNQVGHFQKVLTAIGNFCICSIAIGMVVEIIVMYPIQHRDYRPGIDNLLVLLIGGIPIAMPTVLSVTMAIGSHRLAQQGAITKRMTAIEEMAGMDVLCSDKTGTLTLNKLTVDKSLIEVFQRGVDQDTVILMAARASRTENQDAIDATIVGMLADPKEARAGIQEV…
	OSA1	BAA01058.1	956	MAEDKGGLDAVLKESVDLENIPIEEVFQNLKCCRQGLTSEEAQLRLQLFGPNKLEEKEESKFLKFLGFMWNPLSWVMEAAAIMAIALANGGGKPPDWQDFVGIITLLLINSTISFIEENNAGNAAAALMARLAPKAKVLRNGSWTEEEAAILVPGDIISIKLGDIIPADARLLEGDPLKIDQSALTGESLPATKGPGDGVYSGSTVKQGEIEAVVIATGVHTFFGKAAHLVDSTNQVGHFQKVLTAIGNFCICSIAVGMFVEIIVMYPIQHRPYRPGIDNLLVLLIGGIPIAMPTVLSVTMAIGSHRLSQQGAITKRMTAIEEMAGMDVLCSDKTGTLTLNKLTVDKNLIEIFERGVTQDQVILMAARASRTENQDAIDTALVGMLADPKEARAGIQEV…
Petumia hybrida	PhPH1	AHH24343.1	942	MWLSNIFPVNHSNIPYYNISQNLVQKPSGQTQHNDGPNTSVFFRFLRRFTSAKKIDGGSRTEEEEKLYSWIYALAQSEKDLVYEYVQSTERGLSFAEADRRLKETGPNIPLENTFPQWWNLLWSASFHPFNIILLVLSVLSYIASDNPNGCIMLILVFISVSLRFYQEFSSSKAAMKLAEFVRCPIKVQRCAGRIVQTEVQVKVDQREVVPGDIVIVGPGDLFPGDVRLLESKHLVVSQSSLTGESATTEKTAYVREDNSTPLLDLKNICFMGTSVVSGSGTGLVVSTGLKTYLSTIFSKVGKKRPADDFEKGIRHISFVLISIMLVVVSVIVLSVYFTSRDLSKTILYGISVASALTPQMLPLIVNTSLAKGALAMAKDRCIVKSLTAIRNMGSMDII…
	PhPH5	ABC59935	950	MAEDLERPLLGPDNFSREGIDLEKLPLEQVFEELRTSKEGLSDEDAEERLNIFGPNKLEEKRENKFIKFLGFMWNPLSWVMEAAAIMAIALANGGGQGPDWQDFVGIVCLLLINSTISFIEENNAGNAAAALMARLAPRTKVLRDGRWQEKDAAILVPGDIISIKLGDIIPADARLLEGDPLKVDQSALTGESLPVTKKTGDEVFSGSTCKHGEIEAVVIATGVHSFFGKAAHLVDSTQVTGHFQKVLASIGNFCICSIAMGMILEIIVMFPVQNRSYRTGINNLLVLLIGGIPIAMPTVLSVTLAIGSHRLSQQGAITKRMTAIEEMAGMDVLCSDKTGTLTLNRLTIDRNLIEVFQKDMDKDMVVLLAARASRLENQDAIDAAVINMLADPKEARAN…
Citrus sinensis	CsPH1	Cs5g04360.1	954	MGDKEEVLEAVLKETVDLENIPIEEVFENLRCSREGLSSQAAEERLSIFGYNKLEEKKESKFLKFLGFMWNPLSWVMEAAAIMAIALANGGGKPPDWQDFVGIITLLVINSTISFIEENNAGNAAAALMARLAPKGKVLRDGRWNEQDASILVPGDIISIKLGDIIPADARLLEGDPLKIDQSALTGESLPVTKGPGDGVYSGSTCKQGEIEAVVIATGVHTFFGKAAHLVDTTNQVGHFQKVLTAIGNFCICSIAVGMIVEIIVMYPIQDREYRPGIDNLLVLLIGGIPIAMPTVLSVTMAIGSHRLSQQGAITKRMTAIEEMAGMDVLCSDKTGTLTLNKLTVDKNLIEVFTKGVDADTVVLMAAQASRTENQDAIDAAIVGMLADPKEARAGIQEV…
	CsPH2	Cs6g20570.1	956	MDSKAETMEAVLKEAVDLENVPMEEVFETLRCNKEGLSTEAAEERLTIFGYNKLEEKQESKILKFLGFMWNPLSWVMEAAAIMAIALANGGGKPPDWQDFVGIITLLLINSTISFIEENNAGNAAAALMASLAPKSKVLRDGKWMEEDAAILVPGDIISVKLGDIIPADARLLEGDPLKIDQSALTGESLPVTKGPGDSVYSGSTCKQGEIEAVVIATGVHTFFGKAAHLVDSTNQQGHFQKVLTAIGNFCICSIAVGMIVEIIVMYPIQHRKYRPGIDNLLVLLIGGIPIAMPTVLSVTMAIGSHRLSLQGAITKRMTAIEEMAGMDVLCSDKTGTLTLNKLSVDKNLIEIFAKGVDADAVVLMAARASRVENQDAIDAAIVGMLADPKEARANIQEV…
	CsPH4	Cs7g07300.1	954	MGGDKAISLEEIKNESVDLERIPIEEVFEQLKCSREGLTSDEGAHRLHVFGPNKLEEKKESKILKFLGFMWNPLSWVMEAAAIMAIALANGGGRDPDWQDFVGIIVLLVINSTISFIEENNAGNAAAALMANLAPKTKVLRDGRWSEQDASILVPGDVISIKLGDIVPADARLLEGDPLKIDQSALTGESLPVTKNPYDEVFSGSTCKQGEIEAVVIATGVHTFFGKAAHLVDSTNQVGHFQKVLTAIGNFCICSIAVGIVAEIIIMYPVQHRKYRDGIDNLLVLLIGGIPIAMPTVLSVTMAIGSHRLSQQGAITKRMTAIEEMAGMDVLCSDKTGTLTLNKLTVDRNLIEVFAKGVEKEHVILLAARASRTENQDAIDAAIVGMLADPKEARAGVRE…
	CsPH5	orange1.1g002208m	953	MGDKAISLEEIKNETVDLERIPIEEVFEQLKCTREGLSSTEGANRLQIFGPNKLEEKKESKILKFLGFMWNPLSWVMEAAAVMAIALANGEGKPPDWQDFVGIVCLLVINSTISFIEENNAGNAAAALMAGLAPKTKLLRDGKWSEEEAAILVPGDIISIKLGDIIPADARLLEGDPLKVDQSALTGESLPVTKNPGDEVFSGSTCKQGEIEAVVIATGVHTFFGKAAHLVDSTNQVGHFQKVLTAIGNFCICSIAVGMLVEIIVMYPIQHRKYRDGIDNLLVLLIGGIPIAMPTVLSVTMAIGSHRLSQQGAITKRMTAIEEMAGMDVLCSDKTGTLTLNKLSVDKNLIEVFAKGVEKDHVMLLAARASRTENQDAIDAAIVGMLADPKEARAGIREV…
	CsPH6	Cs4g01370.1	949	MGDISLEEIKNENVDLERIPVAEVFEQLKCTPKGLTTAEGEKRLQIFGYNKLEEKKESKLLKFLGFMWNPLSWVMEAAAIMAIVLANGGGKPPDWPDFVGIVVLLFINSTISFIEENNAGNAAAALMAGLAPKTKVLRDEKWSEQEAEILVPGDIISIKLGDIVPADARLLEGDPLKIDQAALTGESLPVTKNPGDEVFSGSTCKQGEIEAVVIATGVHTFFGKAAHLVDSTNQVGHFQKVLTAIGNFCICSIAVGMFIEIIVMWAIQRRSYRDGIDNLLVLLIGGIPIAMPTVLSVTMAIGSHRLSQQGAITKRMTAIEEMAGMDVLCSDKTGTLTLNKLSVDKSLIEVFVKGTDSDGLLLAAARASRVENQDAIDASIVGMLADPKEARAGITEVHF…
	CsPH8	Cs1g16150.1	952	MPEDLEKPLLDPENFNREGIDLARLPLDEVFEQLRTTRQGLSSEDAEVRLKIFGPNKLEEKTENKFLKFLSFMWNPLSWVMEAAAVMAIVLANGGGQGPDWQDFVGIVCLLLINSTISFIEENNAGNAAAALMAHLAPKTKVLREGQWKEQDAAVLVPGDIISIKLGDIIPADARLLEGDPLKIDQSALTGESLPVTKKTADEVFSGSTCKHGEIEAVVIATGVHSFFGKAAHLVDSTEVVGHFQQVLTSIGNFCICSIAVGMILEIIVMFPIQHRSYRDGINNLLVLLIGGIPIAMPTVLSVTLAIGSHRLSQQGAITKRMTAIEEMAGMDVLCSDKTGTLTLNRLTVDRNLIEVFNRNMDKDMIVLLAARAARLENQDAIDAAIINMLADPKEARAN…
C.reticulata	CsPH3	Ciclev10013498m	935	MEEVFESLKCRQGGLSTEAAEQRLSIFGYNKLEEKRESKILKFLGFMWNPLSWVMEAAAVMAIVLANGGGKPPEWQDFIGITTLLLTNSTVCYVLENNAGAASAALMAHLAPQAKVLRDGKWKEEDAAILVPGDVISVKLGDIVPADARLLEGDPLTIDQSALTGESIPVSKGPGDCVHSGSTCKQGEIQAVVIATGVHTFLGRAVHLVDTTNHVGHFQKILTAVGKYCICSIALGLILEIIVMYAVQHREYRTGLDNLLVLLIGGIPIAMPTVLSVTMAIGSKRLSRQGVITKRISAIVDMAGMDVLCCDKTGTLTLNKLTVDKNLIEIFAKGVDADTVVLMAARASQVENLDVIDAAIVGMLADPKKARADIQEVHFLPFDPTGKRTALTYIDSEGK…
	CsPH7	Ciclev10024879m	859	MPEDLEKPLLDPENCNCGGIDLARLPLDEVFGQLGTTRQGLSSEDAEVRLKFFGSNKLEKKPENKFLKFLSFMWNPLSWVMETAALMAIALANGGGQGPDWQDSVGIVCLLIINSSISFIEESNAENATAALMAHLTPKTKVLRDGQWKEQDAAVLVPGDIISIKFGDVIPADARLLEGDPLKIDQSALTGESLTVTKETGDEVFSGSTCKHGEIEAVVIATGVHSFFGKAADLVDSTEVVGHFQQVLTSIGNFCICFIAVGMIIEIIVMFPIQHRSYRDGINNLLVLLIGGTPIAMPTVLSVTLAIASYRLSQLGAITKRMTKIEEMARMDVLYSVKTAAITLNRLTVDWNLIEVFNRDMDKDTLVLLAARASRLENQDAIDAAIINMLADPKEARAN…
